# Supplementary material for: Italian Validation and Psychometric Properties of the New Work Values Scale
Source: Eur J Investig Health Psychol Educ. 2025 Feb 25;15(3):28. doi: 10.3390/ejihpe15030028 (PMC11941740; doi:10.3390/ejihpe15030028)
Supplement: Supplementary file 1 [file ejihpe-15-00028-s001.zip]

Archive with 1 entries (1 files):
- ejihpe-3417606-supplementary.xlsx
