# Supplementary material for: Italian Validation and Psychometric Properties of the New Work Values Scale
Source: Eur J Investig Health Psychol Educ. 2025 Feb 25;15(3):28. doi: 10.3390/ejihpe15030028 (PMC11941740; doi:10.3390/ejihpe15030028)
Supplement: Supplementary file 1 [file ejihpe-15-00028-s001.zip › ejihpe-3417606-supplementary.xlsx]

## Sheet: Minimal Dataset
Età	Genere	Qualèilsuotitolodistudio	Sitrovanellacondizionedistudenteessalavoratoretriceoaltrodisoccu	RFC	CSR	INC	SEC	PAR	CLA	FLE	MON	CAR	DEV	STI	AUT	MEA	REL	APERT_CAMBI	AUTOMIGL	AUTOTRASC	CONSERVAT
60	Maschile	Licenza scuola superiore	Sono un/a lavoratore/trice	5	5	5	5	5	5	5	1	4	5	4	4	5	5	5.11111	2.70833	5.54167	5.2
33	Maschile	Licenza scuola superiore	Sono un/a lavoratore/trice	5	4	5	3	3.5	5	5	2	5	5	2.5	5	5	3.5	4.30556	4	4.41667	3.86667
21	Femminile	Licenza scuola superiore	Sono uno/a studente/essa	3.5	5	5	4.5	5	4.5	4.5	2.5	4.5	5	5	3	5	4.5	4.72222	4.125	6	4.6
19	Maschile	Licenza scuola superiore	Sono uno/a studente/essa	4.5	4.5	5	5	5	5	5	3	4	5	3.5	4	5	4	4.58333	4.08333	4.91667	4.01667
21	Maschile	Licenza scuola superiore	Altro (disoccupato/a, inoccupato/a, ecc...)	4.5	3	2	5	4.5	5	4	4.5	4.5	4.5	2.5	3.5	3	4.5	3.94444	4.375	3.66667	3.05
49	Femminile	Laurea triennale	Sono un/a lavoratore/trice	4.5	4	4	4	4.5	5	4.5	3	5	4	3.5	5	4	2	3.83333	3.83333	4.45833	3.58333
25	Maschile	Licenza scuola superiore	Sono un/a lavoratore/trice	5	3	5	5	4	4.5	4.5	3	5	4.5	4	3	5	4	6	3.08333	5.45833	3.23333
29	Maschile	Laurea magistrale o a ciclo unico	Sono un/a lavoratore/trice	4	3.5	3	3.5	4	4.5	4.5	3	3.5	4	2.5	4	3	3.5	3.58333	3.79167	3.20833	3.51667
20	Femminile	Licenza scuola superiore	Sono uno/a studente/essa	4	4	3	5	4.5	5	4	3.5	4.5	4.5	4.5	4.5	5	4.5	4.75	4.33333	4.5	3.96667
20	Maschile	Licenza scuola superiore	Sono uno/a studente/essa	4.5	5	3.5	4	4.5	5	5	1.5	3.5	4	4	5	5	4.5	4.11111	3.58333	5.20833	3.8
20	Maschile	Licenza scuola superiore	Sono uno/a studente/essa	4.5	5	3	5	4	5	4	3	5	5	4.5	4	4.5	4	4.80556	2.70833	4.66667	4.51667
44	Femminile	Licenza scuola superiore	Sono uno/a studente/essa	4.5	4.5	3	4	5	4.5	4	5	5	5	4.5	3.5	5	3.5	5.36111	3.75	5.5	4.66667
28	Femminile	Laurea triennale	Sono un/a lavoratore/trice	4	4	3.5	4	4.5	4	5	4	3.5	4	2	5	5	4	4.94444	4.95833	4.875	4.4
46	Maschile	Laurea magistrale o a ciclo unico	Sono un/a lavoratore/trice	3	2.5	2	5	4	4.5	3.5	4	5	4.5	4	5	4.5	4	4.58333	5.08333	4.83333	4.23333
58	Femminile	Licenza scuola superiore	Sono un/a lavoratore/trice	3	3	2.5	3	3.5	5	3	5	5	4.5	4.5	5	5	4.5	4.08333	4	4.75	4.63333
22	Maschile	Licenza scuola superiore	Sono un/a lavoratore/trice	5	5	5	5	5	5	5	5	5	4	4	5	3	5	4.22222	4.54167	4.20833	3.93333
21	Maschile	Licenza scuola superiore	Sono uno/a studente/essa	3.5	5	5	4	3.5	5	5	5	5	3.5	4.5	4.5	5	2.5	4.61111	4.54167	4.66667	4.53333
30	Maschile	Dottorato di ricerca o specializzazione post-lauream	Sono un/a lavoratore/trice	4.5	5	4	3	4.5	4.5	4.5	2.5	4	5	3.5	3.5	5	2.5	4.61111	3.45833	5.58333	4.13333
21	Femminile	Licenza scuola superiore	Sono uno/a studente/essa	4	4	3	4.5	4	5	4	3	4	4	3.5	3	5	2	2.97222	2.625	5.29167	3.41667
19	Femminile	Licenza scuola superiore	Sono uno/a studente/essa	3	4	3.5	3.5	5	4	4.5	1.5	4	4	3	2.5	4.5	4.5	3.75	4.25	4.625	4.3
19	Maschile	Licenza scuola superiore	Sono uno/a studente/essa	3.5	4	3	4.5	4	4	4.5	4	4	4	3	3	4	4.5	3.97222	3.95833	4.375	3.93333
20	Femminile	Licenza scuola superiore	Sono uno/a studente/essa	3.5	5	4	5	4.5	4.5	5	3.5	5	5	3.5	3	5	4	4.44444	3.75	5.25	4.48333
20	Femminile	Licenza scuola superiore	Sono uno/a studente/essa	4	4	4	5	4	3	4.5	2	2.5	4	4	3.5	5	3.5	4.66667	3.95833	5.04167	3.86667
20	Femminile	Licenza scuola superiore	Sono uno/a studente/essa	4	5	4	5	4.5	5	5	4	5	5	4.5	3	5	4	5.66667	2.875	5.45833	4.3
19	Femminile	Licenza scuola superiore	Sono uno/a studente/essa	3.5	4.5	4	4	2.5	4.5	4.5	1	4	4	3	4	5	3.5	4.36111	3.5	4.41667	3.6
19	Maschile	Licenza scuola superiore	Sono uno/a studente/essa	3	4.5	3.5	3.5	3.5	4.5	4	4	2.5	3.5	2.5	3	3	3.5	4.11111	2.70833	4.125	3.2
20	Femminile	Licenza scuola superiore	Sono uno/a studente/essa	3.5	5	3.5	5	5	5	4.5	3	5	4.5	4	2.5	5	4.5	4.25	5.875	4.25	3.21667
47	Femminile	Licenza scuola superiore	Sono un/a lavoratore/trice	3	3	3	4	4	3.5	3.5	3	3	3.5	3	3	3	3	3.58333	3.70833	3.83333	3.76667
21	Femminile	Licenza scuola superiore	Sono uno/a studente/essa	5	5	4	5	5	5	5	4.5	4.5	5	4	5	4.5	5	5.13889	5.29167	5.25	4.41667
58	Maschile	Licenza scuola superiore	Altro (disoccupato/a, inoccupato/a, ecc...)	5	5	4	5	5	5	4.5	3	5	5	5	3	5	3	5.27778	4.08333	5.875	4.93333
58	Maschile	Laurea magistrale o a ciclo unico	Sono un/a lavoratore/trice	3	3	3	3	3	3.5	4.5	3	3	4	3.5	4	4	4.5	4.05556	3	4.16667	3.55
48	Maschile	Laurea triennale	Sono un/a lavoratore/trice	4.5	4	4	5	4	5	4.5	3.5	5	5	4	4	5	4	5.13889	5.375	4.70833	4.56667
52	Femminile	Laurea triennale	Sono uno/a studente/essa	5	5	4	5	5	5	5	3	3	5	5	3.5	5	3	5.22222	3	5.875	3.71667
48	Femminile	Licenza scuola superiore	Sono un/a lavoratore/trice	3.5	4	4	4.5	5	5	5	2	5	5	3	4.5	4	3.5	5.27778	3.875	5.58333	4.55
30	Maschile	Licenza scuola superiore	Sono un/a lavoratore/trice	3	4	4	5	5	4	4.5	3	1.5	3	3	5	3.5	2	4.77778	3.29167	4.25	3.15
30	Maschile	Laurea magistrale o a ciclo unico	Sono un/a lavoratore/trice	3	4	3.5	4	4	4	4.5	4	4	3.5	3.5	4	4	4	4.11111	3.20833	3.45833	4.08333
24	Femminile	Licenza scuola superiore	Sono uno/a studente/essa	4	3	4	5	5	5	5	3	3	3.5	5	4	5	2	3.5	4.08333	4.29167	3.65
34	Femminile	Laurea triennale	Sono un/a lavoratore/trice	5	4.5	3	4	4.5	5	4.5	5	4.5	5	4	5	4.5	3	5.13889	5.875	4.5	4.88333
19	Maschile	Licenza scuola superiore	Sono uno/a studente/essa	4	5	4.5	5	4	5	5	4	5	5	5	3.5	5	4	4.80556	4.54167	5.45833	4.38333
64	Femminile	Laurea magistrale o a ciclo unico	Sono un/a lavoratore/trice	3	4	3.5	3.5	3.5	3.5	3.5	2.5	3	3.5	3.5	3.5	3.5	3.5	4.52778	4.08333	3.70833	4.21667
28	Femminile	Laurea magistrale o a ciclo unico	Sono un/a lavoratore/trice	5	5	4.5	4	4	3	4	4	5	5	4.5	4.5	5	4.5	4.58333	4.95833	5.04167	3.41667
57	Maschile	Licenza scuola superiore	Sono un/a lavoratore/trice	4.5	5	4.5	5	4.5	5	4.5	3.5	5	5	4	4.5	5	4	4.58333	3.41667	5.08333	4.2
28	Femminile	Laurea magistrale o a ciclo unico	Sono un/a lavoratore/trice	3.5	3.5	4	4	4	5	4.5	3	4	4	4.5	3.5	4.5	3.5	4.72222	2.625	5.04167	3.65
19	Femminile	Licenza scuola superiore	Sono uno/a studente/essa	4.5	5	4.5	5	5	5	4.5	3.5	5	5	4	4.5	5	4.5	4.19444	5	5.33333	4
32	Femminile	Licenza scuola superiore	Sono un/a lavoratore/trice	4.5	5	4.5	5	5	5	4.5	3	5	5	5	4.5	5	4	4.72222	3.95833	5.41667	4
19	Maschile	Licenza scuola superiore	Sono uno/a studente/essa	4	4	3.5	3.5	4.5	4	5	2.5	4	5	3.5	3.5	4	3.5	4.05556	3.66667	4.75	4.08333
23	Femminile	Licenza scuola superiore	Sono uno/a studente/essa	4.5	4.5	4.5	5	5	4	4.5	4	4.5	5	4.5	4	5	4	4.94444	2.95833	5.58333	3.56667
23	Femminile	Licenza scuola superiore	Sono uno/a studente/essa	4	4	4	5	4.5	4.5	4.5	4	5	4.5	4	3.5	4	4.5	4.36111	3.45833	4.58333	4.51667
20	Femminile	Licenza scuola superiore	Sono uno/a studente/essa	3.5	5	4.5	4	4.5	4.5	4	2	4	4	4	3.5	4.5	4.5	3.94444	4.08333	5.20833	3.5
42	Maschile	Dottorato di ricerca o specializzazione post-lauream	Sono un/a lavoratore/trice	5	5	4.5	3.5	5	4	5	2.5	4.5	5	4.5	4	5	4	5.19444	4.375	5.33333	3.55
51	Femminile	Licenza scuola superiore	Sono un/a lavoratore/trice	5	4	4	4.5	4	4.5	4.5	2.5	4.5	4	4	4	3.5	3	3.80556	3.75	4.95833	3.76667
55	Femminile	Licenza scuola superiore	Sono un/a lavoratore/trice	4	4	4	4	4	4	4.5	4	5	5	4.5	4	4	3.5	5	3.75	4.70833	4.73333
37	Femminile	Licenza scuola superiore	Sono uno/a studente/essa	3.5	5	4.5	5	4	5	4.5	4.5	5	5	4	4.5	5	5	5.25	3.375	5.75	4.91667
22	Maschile	Licenza scuola superiore	Sono uno/a studente/essa	4	4.5	4.5	5	5	5	5	3	5	5	4	4	5	4.5	5.27778	5.5	5.70833	5.38333
34	Femminile	Laurea magistrale o a ciclo unico	Sono un/a lavoratore/trice	3.5	5	4.5	4	4	4.5	4	4	4	4	4	4	5	4	4.19444	3.66667	5.125	3.88333
64	Maschile	Laurea magistrale o a ciclo unico	Altro (disoccupato/a, inoccupato/a, ecc...)	4	4	4	5	5	4.5	4	3.5	4	5	4.5	3.5	4.5	3.5	4.72222	4.66667	5.625	5.28333
43	Femminile	Laurea magistrale o a ciclo unico	Sono un/a lavoratore/trice	5	5	4.5	3.5	5	5	5	3	5	5	5	5	5	4.5	5.61111	5.20833	5.5	4.13333
23	Femminile	Licenza scuola superiore	Sono un/a lavoratore/trice	5	5	4.5	4.5	5	5	5	4.5	2.5	4	4	3.5	5	4	4.69444	3.70833	5.08333	4.73333
39	Femminile	Laurea triennale	Sono un/a lavoratore/trice	2.5	2	3.5	5	3.5	5	5	3	4	4.5	3.5	3	5	5	1.94444	2.08333	5	5.33333
44	Femminile	Licenza scuola superiore	Sono un/a lavoratore/trice	4	4	4	4	4	4	4	4	5	5	4.5	4	4.5	4	4.86111	4.66667	5.625	4.76667
23	Femminile	Licenza scuola superiore	Sono uno/a studente/essa	4	5	4.5	5	5	4.5	5	3	4	4.5	4	3.5	5	4	4.80556	3.33333	5.29167	4.25
53	Femminile	Licenza scuola superiore	Sono un/a lavoratore/trice	5	5	4.5	3	5	4	4.5	2	3	3.5	3.5	5	5	3	5.55556	3	5.91667	4.93333
26	Femminile	Licenza scuola superiore	Sono un/a lavoratore/trice	4.5	5	4.5	5	5	5	4.5	2.5	5	5	4	3	5	4	4.94444	2.41667	5.58333	5
54	Femminile	Licenza scuola superiore	Sono un/a lavoratore/trice	3.5	4	4	5	4.5	5	4.5	2	4	5	3.5	4.5	5	3.5	4.44444	3.95833	5.04167	4.18333
45	Maschile	Dottorato di ricerca o specializzazione post-lauream	Sono un/a lavoratore/trice	3.5	4	4	3	3.5	3	4.5	3.5	3	3	3	3	3.5	3.5	3.97222	3.58333	4.04167	3.68333
25	Maschile	Licenza scuola superiore	Sono un/a lavoratore/trice	4	2	4.5	3.5	4	4.5	5	2.5	5	4	4	2	3.5	4	3.66667	3.45833	4.33333	4.15
21	Maschile	Laurea triennale	Altro (disoccupato/a, inoccupato/a, ecc...)	3.5	4.5	4	5	3.5	4.5	4.5	4	4.5	4.5	4	4.5	4.5	3	4.69444	4.45833	4.66667	4.56667
27	Femminile	Licenza scuola superiore	Sono un/a lavoratore/trice	4	5	4.5	5	5	5	5	5	5	5	5	5	5	4	5.33333	5	5.91667	5.63333
21	Femminile	Licenza scuola superiore	Sono uno/a studente/essa	3	4	5	4.5	3.5	4	4.5	3.5	3.5	4.5	5	4.5	4	4.5	4.19444	4.04167	4.41667	4.11667
20	Femminile	Licenza scuola superiore	Sono uno/a studente/essa	4	3.5	5	5	4.5	4.5	5	3.5	5	5	4.5	3.5	5	5	3.72222	4.54167	3.5	4.2
21	Maschile	Licenza scuola superiore	Sono uno/a studente/essa	5	5	5	5	5	5	5	3.5	5	4.5	5	5	5	5	4.02778	4.16667	4.70833	4.3
24	Maschile	Licenza scuola superiore	Sono uno/a studente/essa	4	5	5	4	5	5	5	2.5	3.5	4.5	4	2	4	4.5	4.13889	2.91667	4.70833	3.66667
44	Femminile	Licenza scuola superiore	Sono un/a lavoratore/trice	5	5	5	5	5	5	5	4.5	5	5	4	4	5	4	3.88889	3.91667	4.79167	5
29	Maschile	Laurea magistrale o a ciclo unico	Sono un/a lavoratore/trice	5	5	5	5	5	5	5	5	3	5	5	5	5	4	4.47222	5.375	5.375	4.8
29	Maschile	Laurea triennale	Sono un/a lavoratore/trice	4.5	5	5	3.5	4.5	5	5	3.5	5	5	4.5	4.5	5	4.5	4.77778	4.70833	5.25	5.03333
27	Femminile	Laurea magistrale o a ciclo unico	Sono un/a lavoratore/trice	5	5	5	5	5	5	5	4	4	5	4.5	3	5	4	4.66667	4.75	5.20833	3.75
26	Femminile	Laurea magistrale o a ciclo unico	Altro (disoccupato/a, inoccupato/a, ecc...)	5	5	5	5	5	5	5	4	4.5	5	5	3.5	5	5	5.30556	4.41667	5.45833	5.21667
20	Femminile	Licenza scuola superiore	Sono uno/a studente/essa	3	4.5	4.5	4.5	4	4	4.5	3.5	4.5	3.5	4	4	4.5	4	4.88889	4.5	4.70833	4.43333
21	Maschile	Licenza scuola superiore	Sono uno/a studente/essa	4.5	5	5	5	5	5	5	2.5	5	5	5	5	5	5	5.27778	2.04167	5.79167	4.98333
19	Femminile	Licenza scuola superiore	Sono uno/a studente/essa	5	4	4	5	5	5	3.5	4.5	5	5	5	3	4	4	5.02778	5.25	4.95833	5.13333
20	Femminile	Licenza scuola superiore	Sono uno/a studente/essa	4.5	4.5	5	4.5	3.5	4	5	4	3.5	4.5	2.5	3	3.5	3	4.30556	2.70833	4.45833	2.63333
19	Femminile	Licenza scuola superiore	Sono uno/a studente/essa	4.5	4	5	4.5	4.5	3	5	3.5	3.5	2.5	2.5	1.5	4	2	1.25	4.58333	2.25	3.43333
20	Femminile	Licenza scuola superiore	Sono uno/a studente/essa	4	5	5	5	5	5	4.5	4.5	5	5	4	3	5	4	4.16667	5	4.91667	4.65
20	Femminile	Licenza scuola superiore	Sono uno/a studente/essa	4.5	5	5	5	5	5	5	4	5	5	3.5	4.5	5	5	4.63889	3.45833	5.66667	4.7
20	Femminile	Licenza scuola superiore	Sono uno/a studente/essa	5	5	5	5	4	5	5	2.5	4.5	5	3	3	5	3	4.36111	2.20833	5.66667	4.48333
20	Femminile	Licenza scuola superiore	Sono uno/a studente/essa	4	5	5	5	3.5	5	4.5	3	5	5	3.5	4	5	2.5	4.02778	2.95833	4.91667	4.26667
20	Maschile	Licenza scuola superiore	Altro (disoccupato/a, inoccupato/a, ecc...)	5	5	5	5	5	5	5	4.5	5	4	4	3.5	5	5	5.02778	4.41667	5.33333	4.95
20	Femminile	Licenza scuola superiore	Sono uno/a studente/essa	4.5	5	5	5	5	5	5	4.5	5	5	4.5	5	5	4	4.55556	4.83333	5.625	5.43333
20	Femminile	Licenza scuola superiore	Sono uno/a studente/essa	3.5	4.5	5	5	3.5	4	4	3	4.5	4.5	3.5	4	5	4	4.38889	3.375	4.625	4.38333
20	Femminile	Licenza scuola superiore	Sono uno/a studente/essa	5	5	5	5	4.5	4.5	4.5	3.5	5	5	3.5	3	5	4	4.75	4.66667	5.5	4.61667
19	Femminile	Licenza scuola superiore	Sono uno/a studente/essa	4.5	4.5	5	5	5	5	5	3.5	5	5	4	5	5	4.5	5.41667	4.625	5.625	4.88333
20	Femminile	Licenza scuola superiore	Sono uno/a studente/essa	5	4.5	4.5	5	5	5	5	4.5	5	4.5	3.5	3.5	4.5	5	5.33333	5.29167	4.625	2.78333
51	Maschile	Laurea magistrale o a ciclo unico	Sono un/a lavoratore/trice	4	5	5	4	5	5	5	3	4	4	3	4.5	4	2	4.27778	3.625	4.83333	4.56667
23	Femminile	Licenza scuola superiore	Sono uno/a studente/essa	4	5	5	4.5	5	5	5	3.5	5	5	3.5	3.5	5	3.5	3.75	2.58333	5.83333	4.63333
35	Femminile	Licenza scuola superiore	Sono uno/a studente/essa	4	4.5	5	5	4.5	5	4.5	2.5	4	5	3	4	5	4	2.94444	1.75	4.54167	4.21667
47	Femminile	Licenza scuola superiore	Sono un/a lavoratore/trice	5	5	5	5	5	5	4.5	1	5	5	4.5	2	5	4.5	3.97222	3.04167	6	5.66667
28	Femminile	Licenza scuola superiore	Sono un/a lavoratore/trice	4.5	4	4.5	4.5	5	5	5	5	3	3	3	4	4	4.5	5.5	5.41667	5.625	5.28333
60	Femminile	Dottorato di ricerca o specializzazione post-lauream	Altro (disoccupato/a, inoccupato/a, ecc...)	5	4.5	5	1	5	5	4.5	1	3	5	5	5	5	3	4.58333	4.54167	6	3.6
50	Femminile	Licenza scuola superiore	Sono uno/a studente/essa	5	5	5	5	5	5	5	3	4.5	5	5	4	5	3	3.63889	2.33333	5.83333	3.71667
47	Femminile	Licenza scuola superiore	Sono un/a lavoratore/trice	5	4	4.5	3.5	5	5	5	4	5	5	5	4.5	3.5	2.5	5.33333	3.83333	2.75	3.21667
23	Femminile	Licenza scuola superiore	Sono uno/a studente/essa	4.5	4.5	5	5	5	4	5	4	5	4	3.5	5	3	4	4.97222	4.33333	4.5	4.2
44	Femminile	Licenza scuola superiore	Sono un/a lavoratore/trice	4	4	4.5	5	5	4.5	4.5	2	4	4	4	3.5	4	4	4.25	3.58333	4.20833	4.11667
22	Femminile	Licenza scuola superiore	Sono un/a lavoratore/trice	5	5	5	5	5	5	5	5	3	3	5	3	5	3	5.83333	4.79167	3.75	2.36667
48	Femminile	Licenza scuola superiore	Altro (disoccupato/a, inoccupato/a, ecc...)	3.5	5	5	3	4.5	4.5	5	3	4.5	5	4.5	4	5	2	3.5	3.91667	6	4.56667
31	Femminile	Licenza scuola superiore	Sono uno/a studente/essa	4.5	5	5	5	5	5	5	3.5	4.5	5	4.5	5	5	2.5	4.83333	4.41667	4.95833	5.35
23	Femminile	Licenza scuola superiore	Sono uno/a studente/essa	4	4	5	5	3.5	5	5	4	5	5	4	4	4	2.5	4.77778	4.29167	5.375	4.55
32	Femminile	Licenza scuola superiore	Sono un/a lavoratore/trice	5	5	5	4	5	5	5	3	5	5	4	3	5	5	5.02778	3.29167	6	3.7
38	Femminile	Laurea triennale	Sono uno/a studente/essa	5	5	5	5	4.5	5	5	3	3.5	5	3	2.5	5	3	4.94444	4.58333	6	4.7
30	Femminile	Licenza scuola superiore	Sono un/a lavoratore/trice	4.5	4.5	5	5	5	5	5	3	5	5	4.5	3	4.5	5	4.63889	3.95833	5.83333	4.63333
51	Femminile	Laurea triennale	Sono un/a lavoratore/trice	4.5	5	5	5	5	5	4.5	4.5	5	5	4	3.5	5	4	4.44444	3.04167	4.95833	4.25
48	Maschile	Licenza scuola superiore	Sono un/a lavoratore/trice	5	5	5	5	5	5	4.5	3.5	5	5	4	5	5	4.5	5.36111	3.375	5.625	4.41667
25	Femminile	Licenza scuola superiore	Sono un/a lavoratore/trice	3.5	5	5	5	3	5	5	4	5	5	4.5	3	5	5	5.02778	4.54167	5.75	5
26	Femminile	Licenza scuola superiore	Sono un/a lavoratore/trice	5	5	5	5	5	4	4.5	3	3	3	3.5	5	5	3.5	3.75	2.08333	4.66667	4.41667
29	Femminile	Licenza scuola superiore	Sono uno/a studente/essa	5	4.5	5	3	5	5	5	3	5	5	4.5	4.5	5	4.5	4.66667	4.04167	5.70833	4.3
28	Femminile	Laurea triennale	Sono un/a lavoratore/trice	4.5	5	5	5	5	5	5	4	5	5	5	5	5	3	5.13889	4.79167	5.875	4.73333
44	Femminile	Dottorato di ricerca o specializzazione post-lauream	Sono un/a lavoratore/trice	5	5	5	3	5	4	5	1	4	5	3.5	5	5	4	4.27778	2.125	5.125	2.98333
28	Femminile	Laurea triennale	Sono un/a lavoratore/trice	5	5	5	5	5	5	5	2.5	4.5	5	5	5	5	4.5	5.22222	3.29167	6	3.76667
33	Femminile	Laurea triennale	Sono un/a lavoratore/trice	4.5	3	5	5	5	5	5	3	5	5	5	4	5	5	5.5	4.58333	6	4.85
37	Femminile	Licenza scuola superiore	Sono uno/a studente/essa	5	5	5	5	5	5	5	5	5	5	5	5	5	4.5	5.11111	2.75	5.33333	5.36667
29	Femminile	Laurea triennale	Sono un/a lavoratore/trice	4	4.5	5	5	5	5	5	3.5	5	5	4.5	3.5	5	5	3.83333	5.66667	4.625	4.06667
20	Femminile	Licenza scuola superiore	Sono uno/a studente/essa	3	5	4.5	5	4.5	5	5	4.5	4.5	5	3	4.5	5	4	3.77778	3.5	5.45833	5.33333
21	Femminile	Licenza scuola superiore	Sono uno/a studente/essa	3	4	4.5	5	4.5	4.5	4.5	3	3.5	5	3	3	4.5	4	3.97222	3.08333	4.625	4.26667
20	Femminile	Licenza scuola superiore	Sono uno/a studente/essa	4.5	5	4.5	5	5	5	5	4.5	4.5	5	4	3.5	5	5	4.69444	4.70833	4.875	4.93333
33	Maschile	Laurea magistrale o a ciclo unico	Sono un/a lavoratore/trice	3.5	3.5	4.5	4	4	5	5	3.5	4	4	3.5	4	3.5	4	4.38889	4.375	4.79167	4.33333
21	Femminile	Licenza scuola superiore	Sono uno/a studente/essa	4	5	5	5	5	5	5	2.5	4	5	4	2.5	5	4	3.86111	3.25	5.5	4.28333
64	Maschile	Licenza scuola superiore	Altro (disoccupato/a, inoccupato/a, ecc...)	5	4.5	4	4	4	4	4	3.5	4	4	4	3	4	4	3.88889	3.75	4.625	4.51667
20	Femminile	Licenza scuola superiore	Sono uno/a studente/essa	4.5	5	4.5	5	5	5	5	2.5	4	4.5	1.5	3	5	3	4.41667	2.70833	4	4.15
57	Femminile	Licenza media	Altro (disoccupato/a, inoccupato/a, ecc...)	4	4	4	4	4	4	4	4	4	4	4	3	4	4	4.36111	4.375	4.41667	4.76667
20	Femminile	Licenza scuola superiore	Altro (disoccupato/a, inoccupato/a, ecc...)	4	4	4	4	4	4	4	4	4	4	4	4	4	4	4.88889	4.54167	4.91667	4.51667
28	Femminile	Laurea magistrale o a ciclo unico	Sono un/a lavoratore/trice	3.5	5	5	5	5	4	5	3	5	5	5	5	5	5	5.33333	4.125	4.875	4.93333
24	Maschile	Laurea triennale	Sono uno/a studente/essa	4.5	4	5	4	3.5	4.5	5	3.5	5	5	4.5	4	3	4	4.11111	3.29167	3.91667	3.76667
55	Maschile	Licenza scuola superiore	Sono un/a lavoratore/trice	4.5	5	5	5	4.5	5	5	2.5	5	5	4	1.5	5	2.5	4.69444	3.41667	5.79167	5.08333
26	Maschile	Licenza scuola superiore	Sono un/a lavoratore/trice	5	5	5	5	5	5	5	4	5	5	4	4.5	4.5	4.5	4.27778	3.25	3.75	3.95
24	Maschile	Licenza media	Sono un/a lavoratore/trice	5	5	4.5	5	5	3.5	5	2.5	4.5	5	5	3.5	5	4.5	4.91667	4.125	6	4.7
22	Maschile	Laurea triennale	Sono uno/a studente/essa	4.5	3.5	5	4	4	5	5	4.5	5	4.5	4	4.5	4	3.5	5.11111	5.41667	3.79167	3.95
24	Maschile	Licenza scuola superiore	Sono uno/a studente/essa	4.5	3.5	4.5	5	4	4	4.5	5	4.5	4	4	3	3.5	4	4.66667	4.5	4.08333	4.3
20	Femminile	Licenza scuola superiore	Sono uno/a studente/essa	3.5	4.5	4	5	4	3.5	5	4	4	4.5	3	3.5	4	4.5	4.11111	3.375	4.125	4.35
22	Femminile	Licenza scuola superiore	Sono uno/a studente/essa	3.5	5	5	5	3.5	5	4	2	3.5	4	4	2	5	3.5	3.05556	1.625	5.54167	4.2
20	Maschile	Licenza scuola superiore	Sono uno/a studente/essa	4	4	3.5	4.5	4	3.5	3.5	4	3.5	3.5	3	3	4	4	4.30556	4.70833	4.66667	3.28333
19	Femminile	Licenza scuola superiore	Sono uno/a studente/essa	4	4	2.5	4.5	4	4	4.5	2.5	4	4.5	3.5	5	4	3.5	4.91667	4	4.91667	3.43333
20	Femminile	Licenza scuola superiore	Sono uno/a studente/essa	4	5	5	5	5	5	5	4.5	4.5	5	4	5	5	5	4.38889	3.08333	5.91667	5.53333
22	Maschile	Licenza scuola superiore	Sono uno/a studente/essa	4	4	4.5	5	4	5	4.5	4	5	5	4	5	5	3.5	4.36111	4.08333	5.08333	4.6
20	Femminile	Licenza scuola superiore	Sono uno/a studente/essa	4.5	4.5	4.5	3	4.5	4	4.5	3	4	4.5	4	3	5	3.5	4.02778	3.16667	4.875	3.28333
48	Femminile	Licenza media	Altro (disoccupato/a, inoccupato/a, ecc...)	4	5	5	5	5	4	5	4	5	4.5	4	4	5	3.5	4.36111	3.625	5.20833	5.08333
20	Femminile	Licenza scuola superiore	Sono uno/a studente/essa	3.5	4.5	4.5	5	5	4.5	5	3	3.5	4	3.5	3	5	3.5	3.36111	2.79167	4.75	4.25
24	Femminile	Laurea triennale	Altro (disoccupato/a, inoccupato/a, ecc...)	4	4	4	4	4	4	4	4	4	4	4	4	4	4	4.36111	4.58333	4.75	4.86667
22	Femminile	Licenza scuola superiore	Sono uno/a studente/essa	4	4	4	4	4	4	4	4	4	4	4	4	4	4	4.55556	4.5	4.91667	5
21	Femminile	Licenza scuola superiore	Sono uno/a studente/essa	5	3	5	4.5	4.5	4	4	4	4	4	4	4	4	4	3.88889	3.83333	3.66667	3.78333
19	Femminile	Licenza scuola superiore	Sono uno/a studente/essa	5	5	5	4.5	5	5	5	2.5	5	4.5	5	2	5	4	4.47222	3.58333	5.66667	3.16667
20	Maschile	Licenza scuola superiore	Sono uno/a studente/essa	4	4.5	3.5	4	4.5	4	5	4.5	4.5	4.5	2.5	3.5	5	3.5	4.52778	4.04167	4.91667	3.26667
19	Maschile	Licenza scuola superiore	Sono uno/a studente/essa	4	4.5	4.5	4	4	4.5	4	4	4.5	5	5	5	5	5	4.77778	4.875	5	5.13333
25	Femminile	Licenza scuola superiore	Sono un/a lavoratore/trice	3	4.5	5	5	5	4	5	3.5	4.5	4.5	3	3	4	5	3.63889	3.5	4.95833	4.45
25	Maschile	Laurea triennale	Sono uno/a studente/essa	5	5	5	5	5	5	5	5	5	5	5	5	5	5	4.38889	4.83333	5.08333	5
20	Femminile	Licenza scuola superiore	Sono uno/a studente/essa	3	3.5	4	4	4	4	4	3.5	3.5	3	3	4	4	4	4.36111	3.41667	4.66667	4.06667
19	Maschile	Licenza scuola superiore	Sono uno/a studente/essa	4.5	4	4.5	5	4.5	4	5	3	4	3.5	3.5	4	4	3.5	4.77778	3.625	4.04167	3.68333
20	Femminile	Licenza scuola superiore	Sono uno/a studente/essa	4.5	5	5	5	5	5	5	2.5	4.5	5	4	2	5	5	4.44444	2.20833	5.58333	4.73333
48	Femminile	Licenza media	Sono un/a lavoratore/trice	4.5	4.5	5	5	4.5	4.5	5	2	3.5	4	4	3	4	3.5	4.02778	3.375	4.625	4.33333
19	Preferisco non rispondere	Licenza media	Sono uno/a studente/essa	4.5	5	5	4	4.5	4.5	5	3	4	5	3.5	4.5	5	4	4.97222	4.04167	5.29167	3.3
20	Femminile	Licenza scuola superiore	Sono uno/a studente/essa	4	4	4	4	4	4	4	4	4	4	4	4	4.5	4	4.52778	4.79167	5	5.15
55	Maschile	Laurea triennale	Sono un/a lavoratore/trice	5	5	5	5	5	5	5	3	5	5	5	5	5	4.5	5.27778	5.25	5.54167	5.31667
21	Femminile	Licenza scuola superiore	Sono uno/a studente/essa	5	5	5	5	5	5	5	3.5	5	5	4.5	4	5	5	5.22222	4.16667	5.79167	4.88333
19	Femminile	Licenza scuola superiore	Sono uno/a studente/essa	4	5	5	4.5	5	4	5	2.5	4	4	4	2.5	5	5	3.88889	3.875	5.79167	4.1
23	Maschile	Licenza scuola superiore	Sono uno/a studente/essa	5	5	5	5	5	5	5	5	5	5	5	5	5	5	4.55556	4.5	5.16667	5.31667
20	Maschile	Licenza scuola superiore	Sono uno/a studente/essa	4	5	4.5	5	4.5	4.5	4.5	5	5	5	4.5	5	5	4.5	5.61111	4.75	5.33333	3.98333
20	Maschile	Licenza scuola superiore	Sono uno/a studente/essa	4	4.5	5	5	4.5	5	5	4.5	5	5	5	5	3.5	4.5	5.11111	5.58333	5.125	5.26667
21	Femminile	Licenza scuola superiore	Sono un/a lavoratore/trice	3.5	4	4	4	4	4	4	4	3	3	3.5	5	4.5	3	4.58333	4.70833	4.41667	3.78333
28	Maschile	Laurea triennale	Sono un/a lavoratore/trice	3	4	3	4.5	5	5	5	2.5	4	5	5	4	5	4	3.38889	3.95833	4.04167	4.3
20	Femminile	Licenza scuola superiore	Sono uno/a studente/essa	4	5	5	5	4.5	5	5	3	5	5	5	4.5	5	4.5	4.5	2.79167	5.75	5.2
20	Femminile	Licenza scuola superiore	Sono uno/a studente/essa	5	5	5	3	4.5	3	5	2.5	3.5	4.5	4	3	5	4	4.25	3.16667	5.125	3.21667
19	Maschile	Licenza media	Sono uno/a studente/essa	4	4.5	4.5	5	4	4	4.5	4	4.5	5	3	4	4	3.5	4.30556	3.70833	5.20833	3.51667
43	Maschile	Laurea magistrale o a ciclo unico	Sono un/a lavoratore/trice	5	4.5	4.5	4.5	5	5	5	4.5	5	5	1	5	5	4.5	5.47222	5	5.20833	4.93333
36	Femminile	Licenza scuola superiore	Sono uno/a studente/essa	4	5	5	5	5	5	5	3	5	5	4	3	5	5	4.91667	4.83333	4.75	4.85
24	Femminile	Laurea triennale	Sono un/a lavoratore/trice	4	4.5	5	5	5	5	5	4	4	4	3	4	5	4	4.41667	4.20833	5.04167	4.36667
48	Femminile	Licenza media	Sono un/a lavoratore/trice	4.5	5	5	5	5	4.5	5	3	4	5	5	3	4	3	3.52778	3.91667	5	4.38333
23	Maschile	Laurea triennale	Sono un/a lavoratore/trice	5	5	5	5	5	5	5	4.5	5	5	4.5	4.5	5	4.5	4.94444	5.375	5.83333	4.43333
19	Femminile	Licenza scuola superiore	Sono uno/a studente/essa	3.5	5	4	5	4.5	5	5	3.5	5	5	3.5	2	5	4.5	4.61111	4.16667	5.75	5.33333
32	Femminile	Laurea triennale	Sono un/a lavoratore/trice	4	5	5	5	5	5	5	2	5	5	4	4	5	5	5.25	3.45833	6	5.75
23	Maschile	Licenza scuola superiore	Sono un/a lavoratore/trice	3	3	4	3.5	3	3.5	3.5	3	3	3.5	3.5	3.5	3	3.5	4.02778	4.20833	4.08333	3.76667
56	Femminile	Licenza media	Altro (disoccupato/a, inoccupato/a, ecc...)	5	5	5	5	5	5	4.5	3	4	3.5	5	3.5	5	5	5.11111	3.95833	6	5.76667
23	Femminile	Laurea magistrale o a ciclo unico	Sono uno/a studente/essa	5	4	4	5	4	5	5	3	5	5	5	3.5	5	4	4.94444	4	5.58333	4.4
51	Maschile	Laurea triennale	Sono un/a lavoratore/trice	4	3.5	2.5	4.5	4	4	4.5	3.5	4	3.5	4	4	3	5	4.41667	4.75	4.16667	4.43333
23	Femminile	Licenza scuola superiore	Sono uno/a studente/essa	5	5	5	5	5	5	4.5	2.5	5	5	5	3.5	5	5	5.33333	4.20833	6	4.48333
20	Femminile	Licenza scuola superiore	Sono uno/a studente/essa	3.5	5	4.5	4	4.5	4	4.5	2	3	5	3.5	3.5	5	4	4.25	3.66667	4.875	2.88333
20	Femminile	Licenza scuola superiore	Sono uno/a studente/essa	3.5	4.5	4	5	4	5	5	4	4	5	3	4	4.5	5	4.47222	3.66667	3.95833	3.56667
34	Femminile	Licenza scuola superiore	Sono un/a lavoratore/trice	4	4	4.5	5	4.5	4.5	4.5	4.5	5	5	4.5	4	3.5	4.5	4.72222	4.5	4.125	4.43333
20	Femminile	Licenza scuola superiore	Sono un/a lavoratore/trice	3.5	4	3.5	3	4	2.5	3.5	4	3.5	3.5	3	3.5	4	4	4.22222	4.16667	3.79167	4.26667
63	Maschile	Licenza media	Altro (disoccupato/a, inoccupato/a, ecc...)	5	5	5	5	5	5	5	5	5	5	5	4	5	5	3.13889	3.45833	5.5	4.91667
21	Femminile	Licenza scuola superiore	Sono un/a lavoratore/trice	4	3.5	5	5	5	5	5	3	5	5	5	5	4.5	4	5.22222	4.75	5.08333	3
25	Femminile	Laurea magistrale o a ciclo unico	Altro (disoccupato/a, inoccupato/a, ecc...)	3.5	4	5	4	3	4.5	3.5	2	4	4.5	3.5	1.5	3.5	2.5	3.47222	2.95833	4.66667	4.48333
49	Femminile	Licenza scuola superiore	Sono un/a lavoratore/trice	4.5	4.5	5	5	4.5	5	5	1.5	4	5	4	4	5	4	3.30556	3.58333	5.375	4.95
21	Femminile	Licenza scuola superiore	Sono uno/a studente/essa	4.5	3.5	4.5	5	5	4	4.5	4	5	5	5	3	3	4	4.05556	3.08333	4.33333	4.21667
44	Femminile	Licenza scuola superiore	Sono un/a lavoratore/trice	5	5	5	5	5	5	5	4	2	2.5	3	5	4	3	4.63889	2.625	5.125	4.45
47	Maschile	Licenza scuola superiore	Sono un/a lavoratore/trice	2.5	3	5	3.5	2	3.5	4	3	4	3	3.5	4	3.5	4.5	4.86111	3.375	4.83333	4.03333
20	Femminile	Licenza scuola superiore	Sono uno/a studente/essa	3	4.5	3.5	4	3.5	4.5	4	2	4	4	2.5	3.5	4.5	3	3.69444	2.83333	4.375	3.41667
21	Femminile	Licenza scuola superiore	Sono uno/a studente/essa	4.5	5	4	5	5	4	5	4	4.5	5	4	3	5	3.5	5.33333	2.25	5.45833	5
23	Femminile	Licenza scuola superiore	Sono uno/a studente/essa	3	5	5	5	5	5	5	4.5	5	4.5	2	5	5	4	3.33333	3.08333	5.125	4.31667
23	Femminile	Licenza scuola superiore	Sono un/a lavoratore/trice	4	4.5	4.5	5	4	4	4.5	3.5	3.5	4	4	2.5	4	2.5	3.44444	2.66667	5.5	4.38333
52	Femminile	Licenza scuola superiore	Sono un/a lavoratore/trice	3	5	5	5	4	4.5	5	4.5	3.5	4.5	4	4.5	5	4.5	3.77778	2.375	5.625	5.43333
21	Maschile	Licenza scuola superiore	Sono uno/a studente/essa	2	2	3	3	4	2.5	3	3	2	3	3.5	4.5	2	2	4.11111	3.95833	3.45833	3.68333
20	Maschile	Licenza scuola superiore	Sono uno/a studente/essa	4.5	3.5	3.5	5	3.5	4.5	5	4	3.5	3.5	2	3	2	3	4.55556	3.125	4.04167	4.11667
38	Maschile	Laurea magistrale o a ciclo unico	Altro (disoccupato/a, inoccupato/a, ecc...)	5	5	5	5	5	5	5	3	5	5	5	3	5	5	5.5	4.25	5.79167	4.23333
46	Femminile	Laurea magistrale o a ciclo unico	Sono un/a lavoratore/trice	5	4.5	3	5	5	4	3.5	3	4.5	5	4	3.5	5	4	3.94444	2.91667	4.875	3.8
21	Maschile	Licenza scuola superiore	Sono uno/a studente/essa	3.5	3.5	4	4.5	3.5	4	4.5	3.5	5	3	3	3	2	3	4.66667	3.75	3.58333	2.38333
49	Femminile	Licenza scuola superiore	Sono un/a lavoratore/trice	4.5	5	4	4.5	4.5	5	5	3.5	4.5	5	5	4.5	5	5	4.5	2.41667	5.5	4.46667
35	Maschile	Laurea magistrale o a ciclo unico	Sono un/a lavoratore/trice	3.5	4	4	4	4.5	4.5	4.5	4.5	5	4	4	4.5	4.5	5	4.75	4.58333	4.54167	4.88333
24	Maschile	Licenza scuola superiore	Sono un/a lavoratore/trice	5	3	5	5	5	5	5	4	5	5	4.5	4	4	5	6	5	5.375	4.58333
21	Femminile	Licenza scuola superiore	Sono uno/a studente/essa	3	3	3	3	3	3	3	3	3	3	2.5	2.5	3.5	4	3.80556	3.375	3.58333	3.53333
22	Femminile	Licenza scuola superiore	Sono uno/a studente/essa	3.5	5	4.5	5	4.5	5	5	3	4	4	4.5	3	5	4.5	4.58333	3.79167	5.25	4.33333
21	Femminile	Licenza scuola superiore	Sono uno/a studente/essa	4	5	5	5	5	4.5	5	3.5	5	5	3.5	2	5	4.5	4.22222	3	5.66667	4.53333
57	Maschile	Licenza scuola superiore	Sono un/a lavoratore/trice	5	5	5	5	5	3.5	5	5	4	5	4.5	5	4	5	5.69444	4.20833	5.875	4.81667
38	Maschile	Licenza scuola superiore	Sono un/a lavoratore/trice	4.5	4	3	3.5	3.5	5	5	3	5	4.5	3.5	5	2	3.5	4.91667	5.16667	3.04167	4.11667
47	Femminile	Licenza scuola superiore	Sono un/a lavoratore/trice	4	5	5	5	5	5	4.5	3	2	5	4	3	5	5	4.05556	2.625	5.5	4.65
20	Femminile	Licenza scuola superiore	Sono uno/a studente/essa	3	5	5	5	5	5	5	3	4.5	5	4	3	5	4.5	3.97222	5	5.625	4.16667
26	Maschile	Laurea magistrale o a ciclo unico	Altro (disoccupato/a, inoccupato/a, ecc...)	3	4.5	4.5	5	4	5	5	3	5	5	4	2	4.5	3.5	4.61111	3.66667	5.04167	4.13333
56	Maschile	Laurea magistrale o a ciclo unico	Sono un/a lavoratore/trice	5	5	5	5	5	5	5	3.5	4.5	5	4.5	4	5	5	4.61111	3.66667	5.41667	4.58333
27	Maschile	Laurea triennale	Sono uno/a studente/essa	5	5	5	2	4	4	4	2	3	4.5	5	4	5	4.5	5.5	4.75	5.58333	3.53333
56	Maschile	Laurea magistrale o a ciclo unico	Sono un/a lavoratore/trice	3.5	3.5	4.5	4	4	4	4	4	4.5	4	4	4	4	4	3.61111	3.54167	3.91667	4
43	Femminile	Licenza scuola superiore	Sono un/a lavoratore/trice	3	5	5	5	5	5	5	3.5	5	5	3.5	2.5	5	4	3.5	3.04167	3.625	2.75
50	Maschile	Laurea magistrale o a ciclo unico	Sono un/a lavoratore/trice	5	5	5	4.5	5	4.5	5	3	3	4.5	4	5	5	3.5	4.94444	3.625	5.79167	4.21667
20	Femminile	Licenza scuola superiore	Altro (disoccupato/a, inoccupato/a, ecc...)	3.5	3.5	5	5	5	5	5	5	4.5	4	2.5	3	4	3	4.86111	3.83333	5.5	4.7
55	Femminile	Licenza scuola superiore	Sono un/a lavoratore/trice	5	5	4.5	4	5	5	4	2.5	5	5	4.5	4.5	5	5	4.69444	1.875	5.75	3.55
27	Femminile	Laurea magistrale o a ciclo unico	Altro (disoccupato/a, inoccupato/a, ecc...)	5	4.5	5	4.5	5	4.5	5	3.5	5	5	4	3.5	5	3	4.75	3.41667	5.20833	4.65
21	Femminile	Licenza scuola superiore	Sono uno/a studente/essa	5	5	5	4.5	4	5	4.5	4	4.5	5	4.5	3	4.5	3	4.69444	4.91667	4.625	4.25
21		Licenza scuola superiore	Sono uno/a studente/essa	4	4	4	5	4	5	5	4	5	5	4	3.5	4.5	5	4.13889	3.375	4.75	4.4
26	Femminile	Laurea triennale	Sono un/a lavoratore/trice	4	4	4	4.5	5	4.5	5	3	4	5	5	3	4.5	3	4.58333	3.95833	4.66667	4.5
55	Femminile	Dottorato di ricerca o specializzazione post-lauream	Sono un/a lavoratore/trice	4.5	5	5	5	5	5	4.5	2.5	3.5	4.5	4.5	2.5	5	4	2.72222	2.45833	5.875	4.35
24	Maschile	Laurea magistrale o a ciclo unico	Sono uno/a studente/essa	4.5	4.5	5	5	5	5	5	5	5	5	5	4.5	4.5	4	5.38889	4.875	4.66667	5.16667
61	Femminile	Laurea magistrale o a ciclo unico	Sono un/a lavoratore/trice	5	5	5	5	5	5	5	4	4	5	4	3.5	5	4.5	3.80556	3.5	5.83333	4.91667
19	Maschile	Licenza media	Sono uno/a studente/essa	4.5	4.5	4	5	4.5	3.5	5	3	5	5	4.5	4	4	4	4.66667	5	4.54167	3.55
21	Femminile	Laurea triennale	Sono uno/a studente/essa	3.5	4.5	4	5	4.5	5	5	4	4.5	4.5	4.5	3.5	4.5	4.5	3.16667	2.70833	4.125	4.66667
21	Femminile	Laurea magistrale o a ciclo unico	Sono uno/a studente/essa	5	5	5	5	5	5	5	3	5	5	4.5	5	5	5	5.22222	4.41667	5.91667	5.6
23	Maschile	Laurea triennale	Sono un/a lavoratore/trice	3.5	5	4.5	4.5	4	4	4	3	4.5	5	4.5	4.5	5	4	4.5	4.16667	4.91667	4.78333
19	Maschile	Licenza scuola superiore	Sono uno/a studente/essa	5	5	4.5	4	5	4.5	4.5	3.5	4.5	5	4	4	5	4.5	5.13889	2.45833	6	4.75
26	Femminile	Laurea magistrale o a ciclo unico	Altro (disoccupato/a, inoccupato/a, ecc...)	4.5	5	5	5	5	5	5	3	4	4	3	3	5	4	3.47222	2.95833	5.20833	4.71667
21	Femminile	Licenza scuola superiore	Sono uno/a studente/essa	2.5	5	5	5	5	5	5	5	5	5	5	5	5	5	5.69444	5.20833	5.91667	5.66667
46	Femminile	Laurea magistrale o a ciclo unico	Sono un/a lavoratore/trice	4.5	5	5	5	5	4	4.5	2.5	4	5	3.5	3.5	5	5	3.72222	3.45833	5.625	4.93333
24	Femminile	Laurea magistrale o a ciclo unico	Altro (disoccupato/a, inoccupato/a, ecc...)	3.5	5	5	5	4.5	4.5	5	4	3.5	4	3	4.5	5	3.5	4.13889	4.20833	5.66667	4.75
22	Femminile	Licenza scuola superiore	Sono uno/a studente/essa	4.5	5	4.5	5	5	5	5	4.5	5	5	5	4	5	4	4.41667	4.41667	5.5	4.58333
19	Maschile	Licenza scuola superiore	Sono uno/a studente/essa	4	3.5	4	4.5	5	5	4.5	4.5	4	4	4.5	4.5	4.5	4	4.91667	4.25	4.41667	4.81667
53	Femminile	Laurea magistrale o a ciclo unico	Sono un/a lavoratore/trice	4	5	5	4	3.5	5	5	2	2	4	3	3.5	4	3.5	4.66667	3.375	5.45833	4.4
19	Maschile	Licenza scuola superiore	Sono un/a lavoratore/trice	4	4.5	4.5	4.5	4.5	4	4	4	4	4	4	3	3.5	3.5	5.58333	5.33333	5.41667	3.81667
20	Femminile	Licenza scuola superiore	Sono uno/a studente/essa	2.5	5	5	5	4.5	4.5	5	4	4.5	4.5	3.5	3	5	4	3.97222	4.20833	4.79167	4.28333
20	Maschile	Licenza scuola superiore	Sono uno/a studente/essa	4	5	4.5	5	5	5	3.5	3.5	4	5	3.5	3	4.5	4	4.80556	4.04167	4.75	4.63333
32	Femminile	Laurea magistrale o a ciclo unico	Sono un/a lavoratore/trice	3.5	4.5	5	5	5	5	5	3	3	4	4	5	5	5	4.61111	4.91667	4.875	5.66667
35	Maschile	Licenza scuola superiore	Sono un/a lavoratore/trice	4	3.5	4	4.5	4.5	4.5	4	3.5	4	3.5	4	3.5	3	4	4.94444	5.04167	4.875	5
31	Femminile	Licenza media	Altro (disoccupato/a, inoccupato/a, ecc...)	4	5	5	5	5	4	5	3	4.5	4	4	3	5	3.5	4.08333	3.79167	4.95833	5.08333
22	Maschile	Laurea triennale	Sono uno/a studente/essa	3.5	3.5	3.5	5	4	4	3.5	4.5	4	4	3.5	3.5	4	4	3.36111	3.20833	4	2.9
25	Maschile	Licenza scuola superiore	Sono un/a lavoratore/trice	4	4	4	5	5	5	5	4.5	4.5	5	4	4	4	4	4.55556	4.41667	4.83333	5.08333
20	Femminile	Licenza scuola superiore	Sono uno/a studente/essa	4	5	5	5	4.5	4	4.5	4	5	5	4	3	5	4	5.61111	4.33333	5.625	4.4
37	Maschile	Licenza scuola superiore	Sono un/a lavoratore/trice	5	4.5	5	5	5	5	5	1.5	5	4.5	4	3	3.5	5	4.30556	3.625	5.70833	5.35
24	Femminile	Licenza scuola superiore	Sono uno/a studente/essa	5	5	4.5	5	5	5	4.5	3	5	5	5	5	5	5	5.88889	5.16667	5.875	4.93333
24	Femminile	Laurea triennale	Sono uno/a studente/essa	5	4.5	4.5	4.5	5	3	4	2.5	5	5	4.5	4	5	3.5	4.19444	4.33333	4.625	4.3
21	Femminile	Licenza scuola superiore	Sono un/a lavoratore/trice	4	4.5	4	4	4.5	4	5	1.5	4	3.5	4	3	5	4.5	4.80556	3.33333	5.20833	4.91667
20	Maschile	Licenza scuola superiore	Sono uno/a studente/essa	3	3	3	3	3	3	3	3	2.5	3.5	3	3	3	3	3.80556	3.29167	3.41667	3.65
34	Maschile	Licenza scuola superiore	Sono un/a lavoratore/trice	5	3.5	5	5	5	5	5	3.5	5	5	4.5	4.5	4.5	5	3	3	3	3
21	Femminile	Licenza scuola superiore	Sono uno/a studente/essa	4.5	4.5	4.5	4	3	4.5	4.5	4	3.5	3.5	3	4	4	3.5	4.41667	4.41667	4.41667	4.38333
39	Femminile	Laurea magistrale o a ciclo unico	Sono un/a lavoratore/trice	5	5	5	4	5	4	5	4	4.5	4	3	3.5	5	2.5	4.33333	3.08333	4.875	3.33333
26	Femminile	Laurea magistrale o a ciclo unico	Sono un/a lavoratore/trice	4.5	3	4.5	5	4.5	5	4.5	3	5	5	5	4	3	4.5	3.83333	4.16667	5.41667	4.23333
61	Femminile	Licenza scuola superiore	Sono un/a lavoratore/trice	4	4.5	5	5	4	4	5	3.5	3	3.5	3.5	4.5	3.5	3.5	3.72222	3.66667	3.875	3.76667
65	Maschile	Licenza media	Altro (disoccupato/a, inoccupato/a, ecc...)	5	5	5	5	4	4.5	5	3.5	5	4.5	4.5	4.5	3.5	3.5	3.69444	3.375	3.625	3.28333
20	Femminile	Licenza scuola superiore	Sono un/a lavoratore/trice	4.5	4	4	4.5	5	5	5	3.5	3.5	3.5	3.5	3.5	4	4	4.94444	3.58333	4.875	4.48333
22	Femminile	Laurea triennale	Sono un/a lavoratore/trice	4.5	5	4.5	5	5	5	5	1.5	3	4.5	3	2.5	4	3.5	4.61111	3.16667	5.66667	4.7
34	Maschile	Dottorato di ricerca o specializzazione post-lauream	Sono un/a lavoratore/trice	5	4	5	4	4	5	5	4	5	4.5	4.5	3	4	1.5	3.83333	4.04167	2.125	3.43333
27	Maschile	Laurea triennale	Sono un/a lavoratore/trice	5	5	5	5	5	5	5	3.5	5	5	5	5	5	5	6	6	6	6
36	Maschile	Laurea magistrale o a ciclo unico	Sono un/a lavoratore/trice	3.5	5	5	5	3.5	4	4	3.5	4	4	4	3	4	2.5	3.33333	3.08333	4.29167	3.6
21	Femminile	Licenza scuola superiore	Sono uno/a studente/essa	5	5	4.5	5	5	4.5	4.5	4.5	5	5	4.5	2.5	5	5	4.69444	4.33333	5.91667	4.2
19	Maschile	Licenza scuola superiore	Sono uno/a studente/essa	4	4.5	5	5	5	4.5	4	3.5	5	4	4	4.5	3	3.5	4.52778	4	4.41667	4.48333
26	Maschile	Licenza scuola superiore	Sono un/a lavoratore/trice	4	4.5	5	4.5	4.5	4	4.5	3.5	4.5	4	3.5	4	5	4.5	4.44444	3.625	4.375	3.73333
23	Femminile	Licenza scuola superiore	Sono uno/a studente/essa	4.5	4.5	4.5	5	5	4	4.5	3	5	5	3.5	5	5	3	4.75	4.45833	5.33333	4
19	Femminile	Licenza scuola superiore	Sono uno/a studente/essa	4	4.5	5	5	4.5	4	5	3	4.5	5	5	4.5	5	5	4.11111	4.33333	4.45833	4.3
21	Maschile	Licenza scuola superiore	Sono uno/a studente/essa	4	3	4	4	4	4	4	5	5	5	3.5	4	4	4	3.94444	4.08333	3.875	4.05
21	Femminile	Licenza scuola superiore	Sono uno/a studente/essa	4.5	5	5	5	5	4.5	5	3.5	5	4.5	4	4	5	4	4.41667	5	5.16667	4.1
26	Femminile	Laurea magistrale o a ciclo unico	Sono un/a lavoratore/trice	4	4.5	4.5	5	5	4.5	4.5	3	5	5	4.5	3	5	5	4.75	3.375	5.625	4
21	Maschile	Licenza scuola superiore	Sono uno/a studente/essa	4	4.5	3.5	3	5	4	5	1.5	4.5	4.5	3.5	4	5	3.5	5	3.58333	4.875	2.86667
25	Maschile	Laurea triennale	Sono un/a lavoratore/trice	5	5	5	5	5	5	5	4	5	5	5	4.5	5	5	4.69444	4.58333	5.33333	4.55
31	Maschile	Laurea triennale	Sono un/a lavoratore/trice	4	5	4.5	5	5	5	5	4	4	5	3.5	4	5	5	5.05556	3.125	5.79167	5.58333
28	Femminile	Laurea magistrale o a ciclo unico	Sono un/a lavoratore/trice	4.5	5	5	3	5	5	4.5	2.5	3.5	5	4.5	4.5	5	2	3.55556	2.45833	4.91667	2.91667
21	Femminile	Licenza scuola superiore	Sono uno/a studente/essa	1.5	2.5	4	2.5	3	3.5	4	3	3	2.5	3	3	3.5	4	4.16667	3.83333	4	3.46667
23	Femminile	Licenza scuola superiore	Sono uno/a studente/essa	5	5	5	5	5	5	5	2.5	5	5	4.5	5	5	4	5.61111	4.66667	6	5
23	Femminile	Licenza scuola superiore	Sono uno/a studente/essa	5	5	4	4.5	5	5	5	3	5	5	5	3	5	5	4.11111	3.08333	5.25	3.56667
20	Femminile	Licenza scuola superiore	Sono uno/a studente/essa	3	5	4.5	4	3.5	5	4.5	2.5	4	4	2.5	2	5	3	3.08333	3.125	4.91667	3.8
66	Preferisco non rispondere	Laurea triennale	Sono un/a lavoratore/trice	5	5	5	4	5	3	5	4	5	4.5	4.5	5	5	4.5	5.66667	4.70833	6	4.08333
27	Maschile	Licenza scuola superiore	Sono uno/a studente/essa	3.5	3	3.5	5	4	4	4	3.5	4	4	4	4	4	4	3.91667	4.08333	4.5	4.38333
56	Maschile	Licenza media	Sono un/a lavoratore/trice	2.5	5	5	5	5	5	5	5	5	5	5	5	5	5	5.88889	5.83333	5.04167	5.63333
34	Maschile	Licenza scuola superiore	Sono un/a lavoratore/trice	5	5	5	5	5	5	5	2.5	5	5	4.5	5	5	5	6	4.33333	6	6
30	Femminile	Licenza scuola superiore	Altro (disoccupato/a, inoccupato/a, ecc...)	3.5	4	4	5	5	5	5	4	3.5	4.5	3.5	3	4.5	5	3.86111	2.83333	4.83333	4.81667
29	Maschile	Licenza scuola superiore	Sono uno/a studente/essa	4	5	5	5	5	5	4	3	4.5	5	3.5	4	5	3	3.55556	3.45833	4.83333	2.58333
21	Maschile	Licenza scuola superiore	Sono uno/a studente/essa	3	4.5	5	5	4	5	4	2.5	4	4.5	4.5	3	4	4	4.44444	2.875	4.20833	3.53333
21	Femminile	Licenza scuola superiore	Sono uno/a studente/essa	5	5	5	5	4.5	5	5	4	5	5	4	3	5	5	4.33333	5.54167	5.125	3.7
21	Femminile	Licenza scuola superiore	Sono uno/a studente/essa	4.5	5	4.5	5	4.5	5	4	3.5	5	5	5	3.5	5	4	4.61111	4.95833	5.08333	4.11667
21	Femminile	Licenza scuola superiore	Sono uno/a studente/essa	4.5	4.5	4.5	4.5	5	5	5	2.5	5	5	3.5	5	5	4	3.47222	2.875	5.83333	4.1
20	Femminile	Licenza scuola superiore	Sono uno/a studente/essa	4.5	4	5	5	4	4.5	4	2.5	4.5	4.5	4.5	3	4.5	5	5.08333	5.375	5.41667	4.23333
20	Femminile	Licenza scuola superiore	Sono uno/a studente/essa	3.5	4	4.5	4	4	5	5	3.5	4	5	3.5	2.5	3.5	3	4.13889	3.375	5.25	4
20	Maschile	Licenza scuola superiore	Sono un/a lavoratore/trice	4	5	5	5	5	3.5	5	4	3	4	2	2.5	4.5	4.5	3.36111	3.875	4.625	3.7
23	Maschile	Licenza scuola superiore	Sono un/a lavoratore/trice	5	4.5	5	4.5	5	5	4.5	2	3	3.5	3.5	3.5	4	4.5	4.88889	4.16667	5.04167	4.06667
19	Non binario	Licenza scuola superiore	Altro (disoccupato/a, inoccupato/a, ecc...)	4.5	3.5	4	5	5	4	4.5	4	5	5	4.5	3.5	4	4	4.91667	5	5.66667	3.73333
23	Maschile	Laurea triennale	Sono un/a lavoratore/trice	5	5	5	5	4.5	5	5	3.5	2.5	4.5	3	4.5	5	2.5	4.25	2.58333	5.20833	4.8
20	Femminile	Licenza scuola superiore	Sono uno/a studente/essa	3.5	5	4.5	5	5	5	4.5	4	3.5	4.5	3.5	3	4.5	4	3.27778	2.25	5.75	5.05
32	Femminile	Laurea triennale	Sono un/a lavoratore/trice	3	4	5	4.5	4.5	3	4.5	2.5	5	4	3	3	2	3.5	2.69444	2.33333	3.875	3.61667
33	Maschile		Sono un/a lavoratore/trice	5	5	5	5	5	5	5	3	4	5	4	4.5	5	5	6	5.375	6	6
60	Femminile	Licenza scuola superiore	Sono un/a lavoratore/trice	4	4.5	4	5	4	5	4	5	4.5	5	4	5	3.5	4.5	4.61111	4.04167	4.16667	4.23333
40	Femminile	Laurea triennale	Altro (disoccupato/a, inoccupato/a, ecc...)	3	5	5	5	3	4	3	4	4	5	2.5	3.5	4	3.5	4.27778	3.95833	4.75	3.98333
20	Femminile	Licenza scuola superiore	Sono uno/a studente/essa	3	5	5	5	5	4.5	5	3	4	4	3.5	3.5	3	4.5	4.52778	3.375	5.25	4.55
61	Femminile	Licenza scuola superiore	Altro (disoccupato/a, inoccupato/a, ecc...)	5	5	5	4.5	4.5	5	4.5	4	4	4.5	4	4.5	5	4	4.38889	3.66667	4.375	4.36667
20	Maschile	Licenza scuola superiore	Sono uno/a studente/essa	2.5	4.5	5	5	5	5	5	4	4.5	5	4.5	4.5	5	2	4.30556	5.16667	5.75	5.36667
20	Maschile	Licenza scuola superiore	Altro (disoccupato/a, inoccupato/a, ecc...)	5	3.5	4	3.5	5	5	5	5	5	5	4.5	5	5	5	5.83333	4.875	5.20833	5.36667
21	Maschile	Licenza scuola superiore	Sono uno/a studente/essa	3	4.5	4	4	3.5	5	3	4	5	3.5	2.5	2.5	5	3	3.47222	4.66667	5.375	5.26667
42	Femminile	Licenza scuola superiore	Altro (disoccupato/a, inoccupato/a, ecc...)	3	3	3.5	4	3	3	3	3.5	3	3.5	3	3	3	3	4	3.54167	3.91667	3.76667
42	Maschile	Licenza scuola superiore	Sono un/a lavoratore/trice	3	3.5	4	4	4	4	4	4	4.5	5	4.5	4	4	4	4.61111	4.70833	4.70833	4.46667
38	Femminile	Dottorato di ricerca o specializzazione post-lauream	Sono un/a lavoratore/trice	5	5	5	5	5	5	5	5	5	5	5	5	5	3	5.11111	4.54167	4.83333	4.43333
26	Femminile	Dottorato di ricerca o specializzazione post-lauream	Sono un/a lavoratore/trice	3.5	4	4	5	5	5	5	4.5	4	4	4	4	4	4	4.52778	4.5	4.54167	4.55
21	Femminile	Licenza scuola superiore	Sono uno/a studente/essa	3.5	3.5	3	3.5	3	3	3.5	3	4.5	5	5	2.5	3.5	3	3.61111	3.70833	3.91667	3.86667
43	Femminile	Licenza scuola superiore	Altro (disoccupato/a, inoccupato/a, ecc...)	4.5	5	5	5	4.5	5	5	5	5	5	2	3.5	5	5	5.11111	3.33333	5.375	5.91667
40	Femminile	Licenza scuola superiore	Sono uno/a studente/essa	5	5	4.5	5	4.5	5	5	3.5	3.5	4	3.5	4	4.5	4.5	3.83333	2.20833	5.41667	4.15
41	Femminile	Dottorato di ricerca o specializzazione post-lauream	Sono un/a lavoratore/trice	5	5	5	5	5	5	5	3	4.5	4	3.5	3.5	4	4	3.91667	4.04167	5.08333	4.11667
53	Femminile	Laurea magistrale o a ciclo unico	Sono un/a lavoratore/trice	5	4.5	5	3.5	5	5	5	1	4.5	5	3.5	5	5	4.5	3.86111	2.58333	4.625	2.61667
49	Maschile	Licenza scuola superiore	Sono un/a lavoratore/trice	5	5	5	5	5	5	5	1	5	5	5	3.5	5	4.5	4	3.20833	4.91667	4.15
56	Maschile	Laurea triennale	Sono un/a lavoratore/trice	3.5	5	4	5	5	4	5	3	4	5	4	3	5	3	4.08333	3.70833	6	5.25
20	Femminile	Licenza scuola superiore	Sono uno/a studente/essa	3	5	4.5	4	3.5	5	4.5	2.5	3.5	3.5	3	3	3.5	3.5	3.22222	3.625	4.625	4.08333
21	Femminile	Licenza scuola superiore	Sono uno/a studente/essa	2.5	4.5	5	5	4.5	5	5	3	3	3.5	4	4	4.5	2.5	3.83333	3.95833	5.125	3.9
34	Maschile	Licenza scuola superiore	Sono un/a lavoratore/trice	4.5	3	3	4	4	5	4.5	3	3.5	5	4.5	4	4.5	3.5	4.27778	3.45833	4.54167	4.35
20	Maschile	Licenza media	Sono uno/a studente/essa	3	4.5	5	4.5	4	5	4.5	3	4	4	4	3.5	5	5	4.36111	3.875	4.79167	4.26667
19	Femminile	Licenza scuola superiore	Sono uno/a studente/essa	4	4.5	5	5	4	5	4.5	4.5	5	5	3.5	4	4	3	4.55556	4.58333	4.375	3.43333
37	Femminile	Licenza scuola superiore	Sono un/a lavoratore/trice	5	5	5	5	5	5	5	4.5	4	5	4	5	5	5	4.47222	2.375	5.04167	5.05
47	Femminile	Licenza elementare	Altro (disoccupato/a, inoccupato/a, ecc...)	4	5	5	5	3	5	5	5	5	5	5	5	5	5	4.80556	3.33333	4.75	4.73333
21	Femminile	Licenza scuola superiore	Sono uno/a studente/essa	4	4	4	4	4	4	3.5	3	3	3.5	3	4	3	3	4.27778	4.58333	4.08333	3.81667
19	Maschile	Licenza scuola superiore	Sono un/a lavoratore/trice	3.5	3.5	3.5	4	3	3	3.5	4	3.5	4	2.5	2.5	2	4	4.05556	4.375	4.25	3.85
20	Maschile	Licenza scuola superiore	Sono uno/a studente/essa	3	3	2.5	3	3	3	4	4.5	3	2	4	2	2.5	3	3.36111	3.04167	3.5	3.25
20	Maschile	Licenza scuola superiore	Sono uno/a studente/essa	3	3	3	3	3	3	3	3	3	2.5	4	3.5	3	3	3.77778	3.41667	3.83333	3.75
20	Maschile	Licenza scuola superiore	Sono uno/a studente/essa	4.5	5	4.5	5	4.5	5	4.5	3.5	4.5	4	3.5	3	4	4.5	4.38889	4.5	4.33333	3.46667
21	Femminile	Licenza scuola superiore	Sono uno/a studente/essa	3	2.5	2.5	3	3.5	4	4	3	3	2.5	2	4	4	4	2.83333	2.875	2.58333	2.53333
56	Femminile	Laurea magistrale o a ciclo unico	Sono un/a lavoratore/trice	4	5	5	5	4.5	5	5	3.5	3.5	3.5	3	4.5	5	5	4.63889	4.41667	5.33333	5.26667
54	Maschile	Laurea magistrale o a ciclo unico	Sono un/a lavoratore/trice	4.5	5	4.5	5	3.5	4.5	4	4.5	5	5	5	4	5	4.5	5.30556	4.25	5.70833	4.93333
47	Maschile	Licenza media	Sono un/a lavoratore/trice	2	2	3.5	5	4	4.5	5	5	5	4.5	4	3	5	5	3.47222	2.875	2.70833	2.95
20	Maschile	Licenza scuola superiore	Sono un/a lavoratore/trice	3.5	3	3.5	4.5	3	4	4	3.5	4	3.5	4.5	4	3.5	3	4.77778	4.875	4.375	4.4
26	Maschile	Licenza scuola superiore	Sono uno/a studente/essa	4	4.5	4.5	4.5	4.5	4.5	3.5	3.5	4.5	4	5	4	4.5	4.5	4.75	5.125	4.95833	4.91667
51	Femminile	Licenza elementare	Altro (disoccupato/a, inoccupato/a, ecc...)	5	4.5	4	5	2.5	5	3.5	2.5	3.5	4.5	4	3	5	4	3.13889	2.875	5.20833	4.11667
52	Femminile	Licenza scuola superiore	Altro (disoccupato/a, inoccupato/a, ecc...)	5	5	5	5	5	5	5	5	5	5	5	4	5	5	5.83333	4	6	6
19	Maschile	Licenza scuola superiore	Sono uno/a studente/essa	4.5	5	3	5	5	5	5	4	5	5	5	5	5	4.5	5.55556	5.04167	5.875	4.66667
52	Femminile	Licenza media	Altro (disoccupato/a, inoccupato/a, ecc...)	5	5	4.5	4	4	4	4.5	3.5	4	4.5	4	3	4	3	3.36111	2.25	4.16667	3.43333
20	Femminile	Licenza scuola superiore	Sono uno/a studente/essa	3	4.5	4.5	5	5	5	4	3	4.5	5	3	3	5	2.5	4	2.54167	5.29167	3.41667
19	Femminile	Licenza scuola superiore	Sono uno/a studente/essa	3.5	5	5	5	4.5	3.5	4.5	3	4.5	5	2.5	3	5	4	3.94444	2.79167	5.25	4.08333
26	Maschile	Licenza scuola superiore	Sono uno/a studente/essa	3	4.5	5	4.5	3.5	4.5	5	2.5	4.5	5	3.5	3.5	4.5	3	4.83333	4.375	5.25	4.93333
66	Maschile	Licenza scuola superiore	Sono un/a lavoratore/trice	4	5	4	5	4	5	4.5	2	3	5	5	4	5	4	5.25	3.95833	4.875	4.31667
24	Femminile	Licenza scuola superiore	Sono un/a lavoratore/trice	4.5	5	4	3.5	5	4.5	5	2	3.5	5	5	3	4.5	3	5.16667	2.79167	5.25	2.85
27	Maschile	Laurea magistrale o a ciclo unico	Sono un/a lavoratore/trice	3.5	4.5	5	3.5	4	5	5	1.5	5	5	5	3	5	5	3.44444	1.79167	4.79167	3.73333
26	Femminile	Licenza scuola superiore	Sono uno/a studente/essa	3	4	4	4	4	3.5	4	3	3.5	4	4.5	3.5	4	3.5	3.97222	3.45833	4.66667	3.36667
28	Maschile	Laurea magistrale o a ciclo unico	Sono un/a lavoratore/trice	5	4.5	4	5	4	4	4.5	3.5	5	5	4	5	5	4	5.33333	4.125	4.95833	4.31667
24	Maschile	Licenza scuola superiore	Sono un/a lavoratore/trice	3	3	3.5	3.5	4	3.5	4	3.5	3	3.5	4	3.5	3	3.5	3.94444	2.875	4.79167	4.41667
21	Maschile	Licenza scuola superiore	Sono uno/a studente/essa	5	4	4	5	3	4.5	5	5	5	4.5	2.5	4	4.5	3	4.05556	3.875	4.75	4.1
23	Femminile	Licenza scuola superiore	Sono un/a lavoratore/trice	5	4	3	5	4.5	4	4.5	3.5	4.5	4.5	2.5	5	4	4.5	4.02778	1.79167	5	3.6
43	Femminile	Laurea magistrale o a ciclo unico	Sono un/a lavoratore/trice	5	4.5	5	4	4.5	4.5	4	3	3.5	4.5	4	4	4	4	2.94444	3.79167	4.70833	4.16667
22	Femminile	Licenza scuola superiore	Sono uno/a studente/essa	4	4.5	5	5	4	4	5	4.5	4.5	4	4	2.5	3.5	2	5	4.33333	5.125	3.8
21	Femminile	Licenza scuola superiore	Sono uno/a studente/essa	4	4	3	3	5	4.5	4.5	2.5	3.5	5	4	2	4	4.5	4.55556	4.08333	4.5	3.25
63	Femminile	Licenza media	Altro (disoccupato/a, inoccupato/a, ecc...)	5	5	5	5	5	5	5	3.5	5	5	5	5	5	4	4.88889	4.375	6	4.91667
19	Maschile	Licenza scuola superiore	Sono un/a lavoratore/trice	4	4.5	4.5	3.5	5	4.5	4.5	4	4.5	5	4.5	5	4.5	5	4.86111	5.16667	4.95833	5.13333
56	Femminile	Licenza elementare	Altro (disoccupato/a, inoccupato/a, ecc...)	5	5	5	5	5	5	5	5	5	5	5	5	5	5	6	2.875	6	6
19	Maschile	Licenza scuola superiore	Sono uno/a studente/essa	4	5	4	5	4.5	5	4	3	4	4.5	4	2.5	5	4	4.02778	4.29167	5.125	4.56667
59	Femminile	Dottorato di ricerca o specializzazione post-lauream	Sono un/a lavoratore/trice	3.5	5	5	5	5	5	5	2	4	5	4.5	4	5	4.5	4.86111	3.125	5.125	5.05
63	Maschile	Licenza scuola superiore	Sono un/a lavoratore/trice	4.5	5	4.5	4	4.5	5	5	2.5	2	4.5	3	4.5	5	4.5	5	4.08333	5.375	4.95
52	Femminile	Licenza scuola superiore	Altro (disoccupato/a, inoccupato/a, ecc...)	3	2.5	4	5	4	4	4.5	2	4	5	3.5	1.5	4.5	4.5	3.69444	3.875	5.25	5.13333
30	Maschile	Laurea triennale	Sono uno/a studente/essa	5	5	4	5	4.5	5	4	3.5	4.5	4	2.5	2	5	5	4.30556	5.66667	5.66667	5.05
39	Femminile	Licenza scuola superiore	Sono un/a lavoratore/trice	4	4.5	5	4	4	4	4	3	5	5	4	2.5	5	4.5	3.97222	2.875	5.41667	4.16667
25	Femminile	Laurea magistrale o a ciclo unico	Sono un/a lavoratore/trice	4.5	4.5	5	5	5	5	5	3	5	5	5	2	5	5	4.33333	3.91667	5.91667	5.16667
40	Femminile	Laurea magistrale o a ciclo unico	Sono un/a lavoratore/trice	4	5	5	4	5	5	5	4	5	5	4	4.5	5	5	4.75	3.91667	5.91667	4.63333
28	Femminile	Licenza scuola superiore	Sono un/a lavoratore/trice	3.5	4.5	5	5	5	4.5	5	4	4.5	4	5	4.5	4	4	5.72222	3.75	5.33333	4.9
26	Femminile	Laurea triennale	Sono un/a lavoratore/trice	4.5	5	5	5	4.5	5	5	2.5	4	5	3.5	2.5	5	4	4.11111	2.375	5.5	4.76667
61	Femminile	Licenza scuola superiore	Sono un/a lavoratore/trice	4.5	5	5	5	5	5	5	4.5	2.5	4.5	2	1	5	4.5	2.66667	1.125	4.5	3.03333
20	Femminile	Licenza scuola superiore	Sono un/a lavoratore/trice	5	5	5	4	5	3	5	2.5	3.5	3.5	3.5	4	2.5	5	3	2.16667	5.41667	3.43333
22	Maschile	Licenza scuola superiore	Sono uno/a studente/essa	4	5	5	5	5	4	4.5	3	5	5	3.5	3	5	4	4.11111	2.79167	5.29167	4.05
20	Femminile	Licenza scuola superiore	Sono uno/a studente/essa	4	4	4.5	5	4	4	5	4.5	4	4	4.5	4	4.5	4.5	4.52778	4.70833	4.58333	3.58333
66	Maschile	Licenza media	Altro (disoccupato/a, inoccupato/a, ecc...)	2	2	3	2	3	3	3	3	3	3	4	3	2.5	3.5	3.55556	4.25	3.25	3.56667
21	Femminile	Licenza scuola superiore	Altro (disoccupato/a, inoccupato/a, ecc...)	4	5	5	5	4	4	4.5	2.5	3.5	4	3.5	3.5	5	4.5	4.05556	3.125	5.58333	4.31667
23	Femminile	Laurea triennale	Sono un/a lavoratore/trice	3	4.5	5	4	4.5	4.5	5	2.5	5	4.5	3	4.5	5	4.5	2.88889	2.70833	5.125	4.16667
21	Femminile	Licenza scuola superiore	Sono uno/a studente/essa	4.5	5	5	5	5	5	5	3.5	5	5	4.5	4	5	5	4.97222	4.125	5.83333	3.98333
19	Maschile	Licenza media	Sono un/a lavoratore/trice	4	5	5	5	3.5	2.5	4	3	2	5	2.5	5	5	2.5	4.44444	2.58333	4.875	4.2
20	Femminile	Licenza scuola superiore	Sono uno/a studente/essa	3	4	5	5	4.5	3.5	4.5	3.5	4.5	5	2.5	2.5	5	4	3.97222	4	5.83333	4.61667
22	Femminile	Licenza scuola superiore	Sono uno/a studente/essa	4	4	5	4.5	4	5	4.5	4	5	4	3.5	3	3.5	3.5	3.69444	4.5	3.83333	3.81667
63	Femminile	Laurea magistrale o a ciclo unico	Altro (disoccupato/a, inoccupato/a, ecc...)	5	5	5	5	5	5	3.5	3	4.5	4.5	5	4	4	2.5	3.88889	4.08333	5.04167	4.41667
59	Femminile	Laurea magistrale o a ciclo unico	Altro (disoccupato/a, inoccupato/a, ecc...)	3.5	4	4	4	4	3.5	4	3	4	4	3	4	4	3.5	3.55556	3.41667	4.83333	4.21667
25	Maschile	Laurea triennale	Sono uno/a studente/essa	5	5	4	4	3.5	5	4	3.5	4.5	4.5	5	5	5	2.5	4.27778	4.54167	4.95833	3.88333
26	Femminile	Licenza scuola superiore	Altro (disoccupato/a, inoccupato/a, ecc...)	5	5	5	4	3	4	4	5	5	4.5	4	4	4	3	4.86111	4.83333	4.375	4.8
49	Femminile	Licenza scuola superiore	Sono un/a lavoratore/trice	4.5	4	4	5	5	5	5	3	4.5	5	4	3.5	3	3	3.38889	3.20833	5	4.58333
22	Femminile	Licenza scuola superiore	Sono uno/a studente/essa	4	5	5	5	5	5	5	3	3.5	4	3	3.5	5	4.5	4.11111	3.08333	5.375	4.53333
20	Maschile	Licenza scuola superiore	Sono un/a lavoratore/trice	4.5	4	4	3.5	4.5	4	4.5	4	3	3.5	4.5	3	3.5	3.5	5	4.875	4.375	3.58333
27	Maschile	Laurea triennale	Sono un/a lavoratore/trice	5	2	3.5	5	4.5	5	4.5	5	4	2	3	4.5	4	2.5	4.38889	4.04167	4.04167	4.23333
28	Maschile	Laurea magistrale o a ciclo unico	Sono un/a lavoratore/trice	3.5	4	3	4.5	4.5	4.5	5	4	4	5	4	5	5	3.5	2.94444	5.125	4.5	4.25
27	Femminile	Laurea magistrale o a ciclo unico	Sono un/a lavoratore/trice	3.5	4.5	4.5	5	5	5	5	3	4	4	3.5	3.5	5	4.5	4.25	3.75	4.70833	4.31667
27	Maschile	Licenza scuola superiore	Sono un/a lavoratore/trice	5	4	5	5	5	5	5	4	5	5	5	4.5	5	4.5	5.91667	5.33333	5.58333	4.31667
27	Femminile	Laurea magistrale o a ciclo unico	Sono uno/a studente/essa	5	5	4.5	4	4.5	5	4.5	2.5	4.5	5	4	3	3	3	4.05556	4.66667	4.79167	4.55
26	Maschile	Laurea magistrale o a ciclo unico	Sono un/a lavoratore/trice	3.5	4.5	3	5	4	3.5	5	4.5	4	3.5	3	3	3.5	5	4.83333	4.375	4.95833	5.13333
50	Femminile	Laurea magistrale o a ciclo unico	Sono un/a lavoratore/trice	5	5	5	5	5	5	5	3.5	5	4	3	5	5	4	5.19444	3.66667	5.16667	3.68333
28	Maschile	Laurea magistrale o a ciclo unico	Sono uno/a studente/essa	3	4.5	4	4	4	4	4.5	3	5	4.5	4	2.5	4	4	3.69444	3.29167	4.125	4.06667
43	Femminile	Licenza scuola superiore	Sono un/a lavoratore/trice	4.5	5	4	5	5	5	5	3	3.5	4.5	4	3.5	5	4	3.94444	2.41667	5.875	4.55
28	Femminile	Laurea triennale	Sono uno/a studente/essa	3.5	4.5	5	5	4.5	5	5	4	4.5	5	3.5	3	5	4	3.80556	4.25	5.33333	4.3
29	Femminile	Licenza scuola superiore	Sono uno/a studente/essa	5	5	5	5	5	5	5	3.5	4	5	2.5	5	5	5	5.77778	4.95833	5.75	3.7
20	Femminile	Licenza scuola superiore	Sono uno/a studente/essa	4.5	5	5	5	4.5	4	5	4	5	4.5	3.5	5	5	2	4.22222	2.91667	5.66667	3.93333
